# Supplementary material for: The role of the humoral immune response in the molecular evolution of the envelope C2, V3 and C3 regions in chronically HIV-2 infected patients
Source: Retrovirology. 2008 Sep 8;5:78. doi: 10.1186/1742-4690-5-78 (PMC2563025; doi:10.1186/1742-4690-5-78)
Supplement: Additional file 1 — Table 2. Results from sequence and phylogenetic analysis. a dN/dS – ratio of nonsynonymous and synonymous substitutions, obtained with Codeml (model M0). b dN/dS – ratio of nonsynonymous and synonymous substitutions between the first and the last time point, obtained with Codeml (model M0), when applicable. c Sum of Shannon's entropy values at each position in protein alignment. d Number of positively selected codons in the nucleotide alignment, obtained with Codeml (model M3). SD – Standard deviation. [file 1742-4690-5-78-S1.xls]

## Sheet: Table 2
Sample	Sample	Nucleotide diversity (%)	dN/dSa	dN/dSb	Sum of entropyc				No. of positively selected codonsd				No. of potential N-glycosylation sites
					C2	V3	C3	C2V3C3	C2	V3	C3	C2V3C3	C2	V3	C3	C2V3C3
PTHCC1	2003	1.1	0.673	0.731	2.967	0.257	1.285	4.509	2	0	0	2	3	1	1	5
PTHCC1	2005	1.5	0.879		3.184	0.257	2.186	5.627	4	1	4	9	4	1	2	7
PTHCC2	2003	0.8	0.763		2.975	0	0	2.975	2	0	0	2	4	1	2	7
PTHCC4	2003	1.1	1.586		3.153	0.786	0.786	4.725	2	0	0	2	4	0	3	7
PTHCC5	2003	3.5	0.298	0.497	5.653	0.98	3.031	9.664	7	1	4	12	4	1	3	8
PTHCC5	2004	2	0.674		4.122	0.305	2.766	7.193	6	1	7	14	4	1	3	8
PTHCC7	2003	2.7	0.267	0.185	4.284	0.257	2.452	6.993	2	0	0	2	4	1	2	7
PTHCC7	2005	3.2	0.126		4.19	0	1.112	5.302	2	0	0	2	4	1	1	6
PTHCC8	2003	1	0.693	0.728	3.298	0.381	0.382	4.061	5	1	2	8	4	1	1	6
PTHCC8	2005	2.4	0.947		4.908	0	2.519	7.427	2	0	0	2	4	1	1	6
PTHCC12	2003	0.8	1.298	0.517	3.455	0	0.257	3.712	5	0	1	6	4	1	3	8
PTHCC12	2004	2.1	0.416		3.442	0.65	0.936	5.028	2	0	0	2	4	1	3	8
PTHCC13	2005	0.8	1.671		2.623	0	0.813	3.436	2	0	1	3	4	1	2	7
PTHCC14	2003	3.9	0.142		2.895	0.936	2.043	5.874	3	0	3	6	4	1	2	7
PTHCC17	2003	1.3	0.599	0.437	2.753	0.98	0.73	4.463	2	0	0	2	4	1	1	6
PTHCC17	2004	3.3	0.457		2.866	1.24	4.34	8.446	4	3	9	16	4	1	1	6
PTHCC19	2003	1.2	0.391	0.37	3.194	0	0.735	3.929	4	0	3	7	4	1	1	6
PTHCC19	2004	2.1	0.204		3.322	0.257	1.034	4.613	2	0	0	2	4	1	2	7
PTHCC19	2005	2.5	0.31		2.955	0.271	3.347	6.573	2	0	0	2	4	1	2	7
PTHCC20	2003	1.2	0.689	0.738	1.885	0.754	2.262	4.901	0	0	0	0	4	1	1	6
PTHCC20	2004	2.7	0.757		2.976	0.474	5.272	8.722	4	1	10	15	4	1	1	6
PTHCC20	2005	1.7	0.718		3.444	0.574	2.665	6.683	3	0	0	3	4	1	1	6
PTHSM2	2003	3.2	0.498	0.456	3.196	1.111	7.281	11.588	3	1	0	4	4	1	1	6
PTHSM2	2004	4.2	0.469		4.331	1.378	9.435	15.144	6	2	13	21	4	1	2	7
PTHSM2	2005	1.2	0.43		3.251	0.349	0	3.6	3	0	0	3	4	1	1	6
PTHSM2	2006	4.1	0.327		4.871	1.335	7.919	14.125	7	2	11	20	4	1	2	7
PTHSM3	2005	0.1	3.045		2.933	0.349	0.698	3.98	2	0	0	2	3	1	2	6
PTHSM6	2005	1.2	0.651		3.661	0	0.41	4.071	1	0	0	1	4	1	1	6
PTHSM7	2003	0.9	3.076		3.316	0.271	0.807	4.394	2	0	0	2	4	1	2	7
PTHSM9	2003	1.9	0.418	0.371	3.129	0.271	2.106	5.506	3	0	2	5	4	1	1	6
PTHSM9	2004	2.2	0.379		4.291	0.883	1.854	7.028	3	0	1	4	4	1	1	6
PTHSM10	2003	2	1.039	0.647	3.369	0.542	3.322	7.233	5	2	8	15	4	1	3	8
PTHSM10	2004	4.9	0.482		4.761	1.964	6.311	13.036	4	3	7	14	4	1	3	8
PTHSM10	2005	3	0.596		4.309	0.771	4.596	9.676	2	0	0	2	4	1	3	8
Average		2.1	0.764	0.516	3.528	0.547	2.52	6.595	3	1	3	6	4	1	2	7
SD		1.1	0.685	0.179	0.787	0.485	2.371	3.128	1.7	0.9	3.8	5.9	0.2	0.2	0.8	0.8
